# Supplementary material for: Differences in the microRNAs Levels of Raw Milk from Dairy Cattle Raised under Extensive or Intensive Production Systems
Source: Vet Sci. 2022 Nov 27;9(12):661. doi: 10.3390/vetsci9120661 (PMC9783024; doi:10.3390/vetsci9120661)
Supplement: Supplementary file 1 [file vetsci-09-00661-s001.zip]

Archive with 2 entries (2 files):
- SupplementaryTableS1-def.xlsx
- SuppTable2-def.pdf
