# Supplementary material for: Differences in the microRNAs Levels of Raw Milk from Dairy Cattle Raised under Extensive or Intensive Production Systems
Source: Vet Sci. 2022 Nov 27;9(12):661. doi: 10.3390/vetsci9120661 (PMC9783024; doi:10.3390/vetsci9120661)
Supplement: Supplementary file 1 [file vetsci-09-00661-s001.zip › SupplementaryTableS1-def.xlsx]

## Sheet: Hoja1
	Cell						Fat
	Intensive			Extensive			Intensive			Extensive
reads	AS 9	AS14	AS 15	AS18	AS 21	AS 26	AS 9	AS14	AS 15	AS18	AS 21	AS 26
bta-let-7a-3p	140	229	195	153	301	101	100	152	91	200	76	48
bta-let-7a-5p	72631	105130	64726	83592	73556	39472	6420	13716	4528	26425	4175	2290
bta-let-7b	15914	18046	22105	15424	22146	13471	8794	12583	10193	10740	7747	6473
bta-let-7c	5024	7431	7611	5647	6716	4497	1638	2638	1985	2685	1438	1119
bta-let-7d	2545	3895	2528	3175	3449	1371	382	642	279	942	307	185
bta-let-7e	751	1427	899	1163	1130	737	103	251	88	413	73	59
bta-let-7f	100609	151059	49249	115822	109730	42091	4583	11869	2628	17989	2975	1689
bta-let-7g	15710	25053	13240	16800	24245	7066	3290	4707	2160	5953	2386	1506
bta-let-7i	28528	46285	15646	40773	45807	18193	8947	10507	5591	12413	7414	4767
bta-miR-1	0	0	0	0	0	0	0	0	0	0	0	0
bta-miR-100	8	7	4	7	11	8	4	3	5	6	3	2
bta-miR-101	16516	24858	8526	15245	19692	9964	5086	8856	4146	10169	3488	2666
bta-miR-103	33060	49918	23680	33230	39429	18253	10561	12695	7728	16131	9024	5626
bta-miR-105a	0	0	0	0	0	0	0	0	0	0	0	0
bta-miR-105b	0	0	0	0	0	0	0	0	0	0	0	0
bta-miR-106a	77	116	56	83	81	38	28	45	33	52	16	17
bta-miR-106b	936	1784	416	858	1307	331	211	348	76	421	126	82
bta-miR-107	8650	11628	7395	8755	12519	5984	4276	4980	3738	6783	4454	2683
bta-miR-10a	2441	3001	598	2469	2393	845	322	254	62	721	131	126
bta-miR-10b	293	216	166	183	255	159	220	194	169	342	128	109
bta-miR-1179	0	0	0	0	0	0	0	0	0	0	0	0
bta-miR-1185	0	0	2	1	0	1	0	0	0	0	0	0
bta-miR-1193	0	0	0	0	0	0	0	0	0	0	0	0
bta-miR-1197	0	0	0	0	0	0	0	0	0	0	0	0
bta-miR-122	0	0	0	0	0	0	0	0	0	0	0	0
bta-miR-1224	0	0	0	1	0	0	0	0	0	0	0	0
bta-miR-1225-3p	0	0	0	0	0	0	0	0	0	0	0	0
bta-miR-1246	20636	9575	12175	14579	13996	21453	1541	1205	597	1188	915	1183
bta-miR-1247-3p	0	0	0	0	0	0	0	0	0	0	0	0
bta-miR-1247-5p	0	0	0	0	0	0	0	0	0	0	0	0
bta-miR-1248	15	4	4	4	10	6	3	0	0	0	2	0
bta-miR-1249	112	78	136	71	124	51	92	97	23	54	35	30
bta-miR-124a	3	2	1	1	1	5	2	0	0	1	0	0
bta-miR-124b	3	2	1	1	1	5	2	0	0	1	0	0
bta-miR-1251	1	0	0	0	2	1	1	2	1	0	2	2
bta-miR-1256	0	0	0	0	0	0	0	0	0	0	0	0
bta-miR-125a	1377	1450	3019	1197	1606	1310	1080	1563	945	1059	858	637
bta-miR-125b	704	763	1767	657	908	719	800	989	954	575	706	478
bta-miR-126-3p	4	2	6	5	3	0	0	4	0	4	0	1
bta-miR-126-5p	26	10	17	11	16	11	2	10	6	12	5	1
bta-miR-1260b	92	100	154	91	72	37	30	40	18	44	30	23
bta-miR-127	54	106	248	125	165	101	137	169	195	212	175	153
bta-miR-1271	8	18	6	20	13	7	2	1	0	6	1	2
bta-miR-1277	0	2	2	1	0	2	0	0	0	0	0	0
bta-miR-128	1177	1991	660	927	1325	487	418	449	228	443	245	184
bta-miR-1281	0	0	0	0	0	0	0	0	0	0	0	0
bta-miR-1282	0	0	0	0	0	0	0	0	0	0	0	0
bta-miR-1284	0	0	0	0	0	0	0	0	0	0	0	0
bta-miR-1287	0	0	0	0	0	0	0	0	0	0	0	0
bta-miR-129	9	38	21	46	45	12	5	9	4	4	3	8
bta-miR-129-3p	4	6	5	8	5	3	0	1	0	0	0	0
bta-miR-129-5p	9	38	21	46	45	12	5	9	4	4	3	8
bta-miR-1291	31	43	13	23	22	14	10	2	3	2	4	5
bta-miR-1296	25	28	19	33	31	11	23	25	6	20	19	8
bta-miR-1298	0	0	0	1	0	0	0	0	2	0	0	0
bta-miR-1301	0	0	0	0	0	0	0	0	0	0	0	0
bta-miR-1306	127	101	69	63	62	47	44	53	21	14	19	17
bta-miR-1307	552	660	350	574	668	287	270	240	139	239	216	136
bta-miR-130a	183	207	174	246	250	200	16	53	38	96	25	32
bta-miR-130b	612	1201	232	549	740	199	104	143	39	135	67	42
bta-miR-132	335	688	170	536	646	143	23	112	7	56	7	17
bta-miR-133a	2	6	8	7	6	2	5	7	6	2	3	2
bta-miR-133b	0	0	2	0	0	0	1	0	0	0	0	0
bta-miR-133c	0	0	0	0	0	0	0	0	0	0	0	0
bta-miR-134	0	0	0	0	0	0	0	0	0	0	0	0
bta-miR-1343-3p	68	118	132	88	99	68	95	80	43	52	62	37
bta-miR-1343-5p	1	0	1	0	1	2	0	0	2	0	1	1
bta-miR-135a	18	16	15	16	29	22	24	21	15	39	16	13
bta-miR-135b	0	0	0	0	0	0	0	0	0	0	0	0
bta-miR-136	2	1	2	3	4	1	2	8	9	4	8	8
bta-miR-137	0	0	0	0	0	0	0	0	0	0	0	0
bta-miR-138	43	32	59	112	96	25	64	90	37	10	33	19
bta-miR-1388-3p	48	133	46	121	106	72	29	26	24	11	18	36
bta-miR-1388-5p	95	354	59	257	250	128	112	84	53	93	69	106
bta-miR-139	15	43	9	26	15	15	14	23	7	16	11	10
bta-miR-140	14945	24814	5289	15534	15033	5878	4266	4884	1973	5945	2765	2250
bta-miR-141	29087	40867	40046	31696	51481	27194	19652	33084	14532	60503	15507	10911
bta-miR-142-3p	7574	11179	3073	9726	10476	2919	2726	2194	416	1666	1405	906
bta-miR-142-5p	43994	67720	14852	31861	56737	12920	6596	7649	1640	12311	3599	3144
bta-miR-143	2053	1934	1241	2635	2798	1379	3458	3164	3226	3768	1745	2556
bta-miR-1434-3p	1	2	2	0	2	1	0	2	1	0	0	0
bta-miR-1434-5p	1	0	0	0	0	1	0	1	0	0	0	0
bta-miR-144	0	73	0	4	17	4	0	7	0	1	3	1
bta-miR-145	6	6	19	27	20	24	42	25	50	14	36	32
bta-miR-1468	1277	1830	765	1184	792	516	267	302	141	300	137	107
bta-miR-146a	1226	3704	1542	4165	6612	1504	992	1286	339	1814	885	566
bta-miR-146b	2229	9093	1652	5271	6783	1751	891	1611	214	2378	667	481
bta-miR-147	486	573	248	509	935	196	334	254	113	217	265	180
bta-miR-148a	643778	742392	776353	515309	664246	391024	360817	508594	414831	558574	283441	173725
bta-miR-148b	5724	8940	4312	7378	7846	3503	1993	2825	1243	3125	1571	871
bta-miR-149-3p	0	0	0	0	0	0	0	0	0	0	0	0
bta-miR-149-5p	189	168	145	233	364	124	195	214	136	84	104	96
bta-miR-150	672	1097	2421	1451	1801	1658	174	260	67	120	108	124
bta-miR-151-3p	10982	15231	11620	12063	14686	9274	8604	12012	8321	14632	8073	6379
bta-miR-151-5p	3571	4572	6461	3186	3584	2629	1251	1942	1164	2094	1110	511
bta-miR-152	168	163	309	148	247	140	217	262	248	278	182	120
bta-miR-153	0	1	0	0	1	0	0	1	0	3	0	0
bta-miR-154a	0	0	0	0	0	0	0	0	0	0	0	0
bta-miR-154b	0	0	2	0	1	0	0	0	0	0	1	0
bta-miR-154c	0	2	4	1	2	2	3	3	7	3	3	0
bta-miR-155	1936	4572	1487	4579	4438	1924	162	430	82	547	185	132
bta-miR-1584-3p	0	0	0	1	0	0	0	0	0	0	0	0
bta-miR-1584-5p	0	0	0	0	0	0	0	0	0	0	0	0
bta-miR-15a	8747	11778	2746	5697	9212	2564	710	1295	346	1713	567	254
bta-miR-15b	763	1311	242	700	925	306	68	126	29	250	48	40
bta-miR-1603	0	0	0	0	0	0	0	0	0	0	0	0
bta-miR-16a	10268	15820	2321	7333	9037	3105	628	1372	254	2314	347	225
bta-miR-16b	20251	30309	4260	14283	18240	5286	1039	2447	254	3866	633	309
bta-miR-17-3p	250	303	196	200	228	131	86	96	59	86	90	65
bta-miR-17-5p	742	1242	657	745	1024	347	170	263	100	343	79	74
bta-miR-1721	0	0	0	0	0	0	0	0	0	0	0	0
bta-miR-1777a	4	0	2	1	0	2	1	1	2	0	1	0
bta-miR-1777b	0	0	2	0	0	1	1	1	2	0	1	0
bta-miR-1814a	0	0	0	0	0	0	0	0	0	0	0	0
bta-miR-1814b	0	0	0	0	0	0	0	0	0	0	0	0
bta-miR-1814c	5	6	4	19	5	6	3	9	1	7	1	0
bta-miR-181a	138231	242232	122657	174314	185850	103403	42008	66446	34589	71043	48737	28253
bta-miR-181b	5534	9493	6780	8679	7463	5675	2168	3783	2400	2899	2604	1681
bta-miR-181c	781	1320	1322	1329	1490	791	321	479	434	732	605	392
bta-miR-181d	145	224	214	302	257	224	72	74	83	139	88	84
bta-miR-182	22411	27915	24863	23698	27682	22536	5891	8741	5812	13257	5344	4701
bta-miR-183	414	579	383	412	673	364	158	233	143	299	110	96
bta-miR-1835	0	0	0	0	0	0	0	0	0	0	0	0
bta-miR-1839	2256	2692	2087	2139	2802	1505	1151	1510	1412	2039	1284	847
bta-miR-184	188	226	140	280	249	232	48	28	23	67	38	38
bta-miR-1842	67	112	42	81	103	27	16	9	5	23	18	5
bta-miR-1843	0	0	0	0	0	0	0	0	0	0	0	0
bta-miR-185	66	112	53	40	93	41	41	32	14	35	20	14
bta-miR-186	57288	82808	71139	64785	94652	37470	38235	56385	27582	50168	45173	23401
bta-miR-187	1	2	0	6	7	1	0	0	0	0	0	0
bta-miR-188	48	41	85	69	76	54	35	80	50	24	55	32
bta-miR-18a	290	423	65	280	422	143	54	75	10	56	13	13
bta-miR-18b	35	63	9	33	40	12	6	3	1	5	0	2
bta-miR-190a	61	65	150	84	145	57	88	90	94	75	81	64
bta-miR-190b	13	22	9	15	27	12	3	11	8	16	6	8
bta-miR-191	49785	79888	26812	48841	60518	20982	12803	15175	8017	26733	8102	8377
bta-miR-192	20918	38591	10324	24133	28193	10755	6554	8072	4364	10431	5926	3845
bta-miR-193a	0	0	0	0	0	0	0	0	0	0	0	0
bta-miR-193a-3p	726	344	1557	439	732	522	1149	1310	2016	341	1239	579
bta-miR-193a-5p	32	24	68	24	33	19	35	22	37	47	37	34
bta-miR-193b	15	33	33	40	46	23	25	13	34	19	26	26
bta-miR-194	406	553	211	333	406	160	122	187	50	131	80	39
bta-miR-195	2	7	2	4	3	3	3	3	0	6	2	2
bta-miR-196a	54	92	62	75	113	50	24	30	25	57	30	9
bta-miR-196b	73	138	39	59	94	26	17	23	9	24	16	12
bta-miR-197	1113	1589	1047	793	1164	460	505	670	311	520	284	236
bta-miR-199a-3p	3	31	0	3	10	2	2	9	2	3	3	1
bta-miR-199a-5p	0	0	1	0	0	0	0	0	0	0	1	0
bta-miR-199b	1	4	1	0	1	0	1	1	0	0	0	0
bta-miR-199c	0	4	0	0	0	0	0	1	1	0	0	0
bta-miR-19a	738	1631	516	1033	1789	919	995	938	926	1006	455	861
bta-miR-19b	4587	8703	6218	6292	9856	5543	8409	8350	13011	8448	5851	10993
bta-miR-200a	4106	6003	5729	5381	7146	5345	2960	5434	2743	8509	3124	2026
bta-miR-200b	459	565	406	367	571	413	211	356	146	403	153	133
bta-miR-200c	3771	4124	1809	2538	3950	2280	572	1369	292	2009	390	363
bta-miR-202	1	1	0	0	0	0	0	1	0	0	0	0
bta-miR-204	6	38	2	13	12	1	34	17	5	24	20	17
bta-miR-205	112	107	171	118	169	123	175	130	190	107	109	135
bta-miR-206	0	0	0	0	0	0	0	0	0	0	0	0
bta-miR-208a	0	0	0	0	0	0	0	0	0	0	0	0
bta-miR-208b	0	0	0	0	0	0	0	1	1	0	0	0
bta-miR-20a	513	885	277	452	724	298	92	224	51	256	41	43
bta-miR-20b	131	219	99	121	170	64	34	44	28	50	16	19
bta-miR-21-3p	4084	5917	2885	8293	9056	2787	1243	1452	469	1078	828	468
bta-miR-21-5p	309356	455730	108512	428753	482985	184817	55446	89772	26974	116062	32892	25085
bta-miR-210	913	1153	1138	1660	1659	766	1238	1257	1165	944	967	887
bta-miR-211	0	1	3	7	6	5	0	3	4	4	1	7
bta-miR-212	2	8	10	17	12	1	2	3	1	0	2	1
bta-miR-214	0	0	0	0	0	0	0	0	0	0	0	0
bta-miR-215	626	685	688	432	773	264	399	582	394	474	275	138
bta-miR-216a	0	0	0	0	0	0	0	0	0	0	0	0
bta-miR-216b	0	0	0	0	0	0	0	0	0	0	0	0
bta-miR-217	0	0	0	0	0	0	0	0	0	0	0	0
bta-miR-218	22	48	12	32	39	27	6	10	4	10	6	10
bta-miR-219	1	5	3	6	9	5	3	1	3	0	1	2
bta-miR-219-3p	0	0	0	0	0	0	0	0	0	0	0	0
bta-miR-219-5p	1	5	1	3	3	2	4	3	1	1	2	0
bta-miR-22-3p	103544	147958	164207	121708	175976	66575	131986	151778	129846	167818	140404	79353
bta-miR-22-5p	258	256	467	221	380	182	722	729	1380	396	746	665
bta-miR-221	6509	10189	4034	7538	13493	2909	4323	3198	1257	3512	2646	1592
bta-miR-222	1411	2083	1200	2754	2880	809	586	645	212	702	255	241
bta-miR-223	31525	70667	8053	22998	29694	7349	5169	5950	804	9883	3069	2237
bta-miR-224	5	7	12	10	5	1	1	3	2	6	1	0
bta-miR-2284a	7	8	4	5	7	5	4	2	6	3	5	5
bta-miR-2284aa	571	995	302	514	994	242	361	374	289	396	380	277
bta-miR-2284ab	1278	2504	222	1148	1306	381	140	205	61	317	107	54
bta-miR-2284ac	0	0	1	2	3	1	1	1	0	1	0	2
bta-miR-2284b	18	27	16	20	18	13	14	11	20	26	27	13
bta-miR-2284c	1	4	3	9	3	3	1	3	11	5	5	1
bta-miR-2284d	5	28	3	9	7	3	4	20	6	4	5	2
bta-miR-2284e	0	0	0	0	0	0	0	0	0	0	0	0
bta-miR-2284f	7	19	5	16	18	7	12	10	12	12	16	10
bta-miR-2284g	0	2	1	0	2	0	3	0	0	1	1	0
bta-miR-2284h-3p	0	0	0	0	0	0	0	0	0	0	0	0
bta-miR-2284h-5p	9	11	6	9	28	9	11	13	5	8	15	14
bta-miR-2284i	2	5	1	2	6	0	0	1	1	0	0	0
bta-miR-2284j	89	161	202	162	238	132	149	205	270	265	211	190
bta-miR-2284k	25	26	25	27	30	19	7	12	13	20	17	8
bta-miR-2284l	27	29	14	35	30	14	10	25	41	30	28	20
bta-miR-2284m	11	14	6	10	12	6	6	3	7	12	7	12
bta-miR-2284n	7	9	10	8	18	4	12	20	26	24	17	7
bta-miR-2284o	34	76	35	57	41	29	39	31	57	36	48	31
bta-miR-2284p	5	8	5	7	3	2	3	6	8	9	16	3
bta-miR-2284q	0	0	0	0	0	0	0	0	0	0	1	0
bta-miR-2284r	5	7	2	15	10	1	5	2	2	4	4	2
bta-miR-2284s	1	0	0	1	0	0	0	0	0	3	0	1
bta-miR-2284t-3p	0	0	0	1	0	0	0	0	0	0	0	0
bta-miR-2284t-5p	0	0	0	0	0	0	0	0	0	0	0	0
bta-miR-2284u	0	0	0	2	0	0	5	1	3	6	3	0
bta-miR-2284v	105	262	58	131	156	60	75	47	40	69	63	51
bta-miR-2284w	398	765	178	493	553	179	165	130	28	148	59	62
bta-miR-2284x	12754	18702	8994	16567	14943	9007	8273	9090	9118	9996	9699	6631
bta-miR-2284y	290	437	263	412	448	230	313	348	451	418	419	330
bta-miR-2284z	958	1838	589	969	1523	383	566	627	442	701	527	390
bta-miR-2285a	1	2	0	0	2	0	0	1	1	0	0	1
bta-miR-2285aa	123	206	60	139	178	63	66	69	52	77	62	65
bta-miR-2285ab	3	4	3	0	5	1	0	0	1	1	1	0
bta-miR-2285ac	1	3	0	1	1	1	0	0	1	1	0	0
bta-miR-2285ad	0	2	0	1	1	1	3	0	2	2	0	1
bta-miR-2285ae	0	1	0	0	0	0	0	0	0	0	0	0
bta-miR-2285af	2	0	1	1	3	2	0	3	0	3	2	2
bta-miR-2285b	102	331	52	151	222	36	50	38	9	54	38	16
bta-miR-2285c	9	17	13	6	17	3	16	25	12	7	13	6
bta-miR-2285d	0	0	0	1	0	0	1	0	0	0	0	1
bta-miR-2285e	2	6	3	7	10	5	2	1	3	9	2	7
bta-miR-2285f	485	1032	280	614	779	216	270	270	129	380	233	185
bta-miR-2285g	48	99	52	55	72	15	41	42	25	46	44	25
bta-miR-2285h	2	1	0	2	4	0	0	0	0	1	0	0
bta-miR-2285i	4	9	2	4	6	5	4	2	2	4	4	7
bta-miR-2285j	5	0	0	2	2	2	1	2	1	2	1	4
bta-miR-2285k	230	492	107	282	393	99	113	91	64	139	94	102
bta-miR-2285l	0	3	0	2	1	0	3	2	1	2	1	1
bta-miR-2285m	9	4	1	7	3	1	1	0	1	3	1	1
bta-miR-2285n	0	1	0	1	0	0	1	0	0	4	2	0
bta-miR-2285o	0	0	0	0	2	0	0	0	0	1	0	0
bta-miR-2285p	23	58	8	29	53	9	21	9	6	23	19	11
bta-miR-2285q	242	480	90	348	330	131	107	103	68	114	114	75
bta-miR-2285r	3	8	2	5	1	4	0	3	1	4	1	2
bta-miR-2285s	4	4	3	8	5	5	1	8	7	5	4	2
bta-miR-2285t	3309	7942	7800	6630	5972	5522	3791	7483	8020	7296	5962	6820
bta-miR-2285u	1	1	0	1	0	0	3	2	1	1	0	2
bta-miR-2285v	8	11	2	3	4	1	4	2	1	4	2	4
bta-miR-2285w	0	0	0	0	0	0	0	0	0	0	1	0
bta-miR-2285x	2	9	5	7	9	3	5	10	5	5	5	4
bta-miR-2285y	0	0	0	0	0	0	0	0	0	0	0	0
bta-miR-2285z	0	0	0	0	0	0	0	0	0	0	0	0
bta-miR-2286	0	0	0	0	0	0	0	0	0	0	0	0
bta-miR-2287	0	0	0	0	0	0	0	0	0	0	0	0
bta-miR-2288	0	0	0	0	0	0	0	0	0	0	0	0
bta-miR-2289	1	0	0	1	2	1	1	0	0	1	1	0
bta-miR-2290	0	0	0	0	0	1	0	0	0	0	0	0
bta-miR-2291	0	0	0	0	0	0	0	0	0	0	0	0
bta-miR-2292	0	0	0	0	0	0	0	0	0	0	0	0
bta-miR-2293	0	0	0	0	0	0	0	0	0	0	0	0
bta-miR-2294	0	0	0	0	0	0	0	0	0	0	0	0
bta-miR-2295	0	0	0	0	0	0	0	0	0	0	0	0
bta-miR-2296	0	0	0	0	0	0	0	0	0	0	0	0
bta-miR-2297	0	0	0	0	0	0	0	0	0	0	0	0
bta-miR-2298	0	0	0	0	0	0	0	0	0	0	0	0
bta-miR-2299-3p	5	2	3	3	4	5	3	5	2	4	1	3
bta-miR-2299-5p	245	370	116	283	241	130	71	94	66	117	80	61
bta-miR-2300a-5p	0	0	0	0	0	0	0	0	1	1	0	0
bta-miR-2300b-3p	0	0	0	0	0	0	0	0	0	0	0	0
bta-miR-2301	0	0	0	0	0	0	0	0	0	0	0	0
bta-miR-2302	0	0	0	0	0	0	0	0	0	0	0	0
bta-miR-2303	0	0	0	0	0	0	0	0	0	0	0	0
bta-miR-2304	0	0	0	0	0	0	0	0	0	0	0	0
bta-miR-2305	1	0	1	0	0	0	0	1	1	1	0	0
bta-miR-2306	0	0	0	0	0	0	0	0	0	0	0	0
bta-miR-2307	0	0	0	0	0	0	0	0	0	0	0	0
bta-miR-2308	0	0	0	1	1	1	1	0	1	0	0	0
bta-miR-2309	0	0	0	0	0	0	0	0	0	0	0	0
bta-miR-2310	5	6	4	19	5	6	3	8	1	7	1	0
bta-miR-2311	1	0	0	2	0	0	0	2	0	0	0	0
bta-miR-2312	0	0	0	3	0	1	2	1	4	0	0	1
bta-miR-2313-3p	38	112	18	36	55	26	29	48	12	27	21	15
bta-miR-2313-5p	9	15	1	7	11	4	2	2	0	0	0	3
bta-miR-2314	0	0	0	0	0	1	0	0	0	0	0	0
bta-miR-2315	0	0	0	0	0	0	0	0	0	0	0	0
bta-miR-2316	2	6	3	5	2	1	2	3	1	1	1	1
bta-miR-2317	0	0	0	0	0	0	0	0	0	0	0	0
bta-miR-2318	2	6	0	2	7	1	0	1	0	0	0	1
bta-miR-2319a	3	11	1	5	6	1	0	0	2	0	0	2
bta-miR-2319b	1	1	0	0	0	0	0	0	0	0	0	0
bta-miR-2320-3p	18	21	6	16	26	6	5	5	0	4	2	1
bta-miR-2320-5p	12	3	5	13	4	5	3	3	5	2	0	3
bta-miR-2321	0	0	0	0	0	0	0	0	0	0	0	0
bta-miR-2322-3p	0	0	0	0	0	0	0	0	0	0	0	0
bta-miR-2322-5p	0	0	0	0	0	0	0	0	0	0	0	0
bta-miR-2323	1	0	0	0	2	0	0	0	0	0	0	0
bta-miR-2324	0	0	0	0	0	0	0	0	0	0	0	0
bta-miR-2325a	0	1	0	0	0	0	0	0	0	0	0	0
bta-miR-2325b	0	0	0	0	0	0	0	0	0	0	0	0
bta-miR-2325c	0	0	0	0	0	0	0	0	0	0	0	0
bta-miR-2326	0	0	0	0	0	0	0	0	0	0	0	0
bta-miR-2327	0	0	0	0	1	0	0	0	0	0	0	0
bta-miR-2328-3p	0	0	0	0	0	0	0	1	0	0	0	0
bta-miR-2328-5p	0	2	3	1	1	0	0	0	0	0	0	0
bta-miR-2329-3p	0	0	0	0	0	0	0	0	0	0	0	0
bta-miR-2329-5p	0	1	0	0	0	0	0	0	1	0	0	0
bta-miR-2330-3p	0	0	0	0	0	0	0	0	0	0	0	0
bta-miR-2330-5p	0	0	0	0	0	0	0	0	0	0	0	0
bta-miR-2331-3p	0	0	0	0	1	0	1	1	0	1	0	0
bta-miR-2331-5p	0	1	1	0	1	0	0	0	1	0	0	0
bta-miR-2332	98	55	52	48	53	60	18	6	8	6	9	4
bta-miR-2333	0	0	0	0	1	0	0	0	0	0	0	0
bta-miR-2334	0	0	0	0	0	0	0	0	0	0	0	0
bta-miR-2335	0	0	0	0	0	0	0	0	0	0	0	0
bta-miR-2336	446	864	173	548	522	213	78	110	32	189	59	39
bta-miR-2337	0	0	0	0	0	0	0	0	0	0	0	0
bta-miR-2338	0	0	0	0	0	0	0	0	0	0	0	0
bta-miR-2339	18	23	25	14	25	17	10	10	11	17	12	7
bta-miR-2340	1	0	0	0	0	0	0	0	0	0	0	0
bta-miR-2341	0	0	0	0	0	0	0	0	0	0	0	0
bta-miR-2342	1	0	0	2	4	0	0	0	1	0	1	0
bta-miR-2343	0	0	0	0	0	0	0	0	0	0	0	0
bta-miR-2344	1	1	1	10	9	1	0	0	0	1	0	0
bta-miR-2345	0	0	0	0	0	0	0	0	0	0	0	0
bta-miR-2346	28	37	13	41	39	19	17	13	5	12	7	6
bta-miR-2347	0	1	1	0	3	0	0	0	0	0	0	0
bta-miR-2348	0	0	0	0	0	0	0	0	0	0	0	0
bta-miR-2349	1	0	1	1	1	0	0	0	0	0	0	0
bta-miR-2350	1	0	1	1	1	0	1	0	0	0	0	1
bta-miR-2351	0	0	0	0	0	0	0	0	0	0	0	0
bta-miR-2352	0	0	0	0	0	0	0	0	0	0	0	0
bta-miR-2353	12	8	1	9	6	2	4	2	0	0	0	0
bta-miR-2354	0	0	0	0	0	0	0	0	0	0	0	0
bta-miR-2355-3p	0	0	0	2	1	0	1	0	0	0	0	0
bta-miR-2355-5p	1	4	0	1	0	0	0	0	0	0	0	0
bta-miR-2356	0	0	0	0	0	0	0	0	0	0	0	0
bta-miR-2357	1	0	0	0	1	0	0	0	0	0	0	1
bta-miR-2358	0	0	0	0	0	0	0	0	0	0	0	0
bta-miR-2359	0	0	0	0	0	0	0	0	0	0	0	0
bta-miR-2360	0	0	0	0	0	1	0	0	0	0	0	0
bta-miR-2361	0	0	0	0	1	0	0	0	0	0	0	0
bta-miR-2362	0	0	0	0	0	0	0	0	0	0	0	0
bta-miR-2363	0	0	0	0	0	0	0	0	0	0	0	0
bta-miR-2364	0	0	0	0	0	0	0	0	0	0	0	0
bta-miR-2365	0	0	0	0	0	0	0	0	0	0	0	0
bta-miR-2366	0	0	0	0	0	0	0	0	0	0	0	0
bta-miR-2367-3p	0	0	0	0	0	0	0	0	0	0	0	0
bta-miR-2367-5p	0	0	0	0	0	0	0	0	0	0	0	0
bta-miR-2368-3p	5	4	2	3	6	0	0	0	0	1	0	1
bta-miR-2368-5p	0	0	0	0	0	0	0	0	0	0	0	0
bta-miR-2369	0	0	0	0	0	0	0	0	0	0	0	0
bta-miR-2370-3p	0	2	1	0	0	1	0	0	0	0	0	0
bta-miR-2370-5p	0	0	0	0	0	0	0	0	0	0	0	0
bta-miR-2371	0	0	0	0	0	0	0	0	0	0	0	0
bta-miR-2372	0	0	0	0	0	1	0	0	0	0	0	0
bta-miR-2373-3p	0	1	0	0	0	0	1	1	0	0	0	0
bta-miR-2373-5p	0	0	0	0	0	0	0	0	0	0	0	0
bta-miR-2374	0	0	0	0	1	0	0	0	0	0	0	0
bta-miR-2375	0	0	0	0	0	0	0	0	0	0	0	0
bta-miR-2376	6	11	5	5	6	1	3	2	1	2	1	1
bta-miR-2377	0	3	0	0	0	1	0	0	0	0	1	0
bta-miR-2378	1	0	0	1	0	0	0	2	0	1	3	0
bta-miR-2379	0	0	0	0	0	0	0	0	0	0	0	0
bta-miR-2380	0	0	0	0	0	0	0	1	0	0	0	0
bta-miR-2381	1	0	0	0	0	0	0	0	0	0	0	0
bta-miR-2382-3p	0	0	1	1	0	1	0	1	0	0	0	0
bta-miR-2382-5p	0	0	0	0	1	0	0	0	0	0	0	0
bta-miR-2383	0	0	0	0	0	0	0	0	0	0	0	0
bta-miR-2384	0	0	0	0	0	0	0	0	0	0	0	0
bta-miR-2385-3p	0	0	0	0	0	0	0	0	0	0	0	0
bta-miR-2385-5p	0	0	0	0	0	0	0	0	0	0	0	0
bta-miR-2386	0	0	0	0	0	0	0	0	0	0	0	0
bta-miR-2387	1	1	0	0	1	0	0	0	0	1	0	1
bta-miR-2388-3p	5	1	1	0	3	0	2	2	0	1	0	0
bta-miR-2388-5p	2	5	1	1	3	0	0	0	0	0	0	0
bta-miR-2389	3	5	1	5	4	0	2	2	1	0	2	1
bta-miR-2390	0	0	0	0	0	0	0	0	0	0	0	0
bta-miR-2392	0	0	0	0	0	0	0	0	0	0	0	0
bta-miR-2393	0	0	0	0	0	0	0	0	0	0	0	0
bta-miR-2394	0	1	0	0	0	0	0	0	0	0	0	0
bta-miR-2395	0	0	0	0	0	0	0	0	0	0	0	0
bta-miR-2396	0	0	0	0	0	0	0	0	0	0	0	0
bta-miR-2397-3p	2	3	1	5	5	2	1	2	4	3	1	1
bta-miR-2397-5p	2	5	6	3	4	4	1	1	1	0	2	0
bta-miR-2398	1	4	3	3	0	1	0	1	0	0	0	1
bta-miR-2399-3p	0	0	0	0	0	0	0	0	0	1	0	0
bta-miR-2399-5p	0	0	2	6	2	0	0	0	0	0	1	0
bta-miR-23a	4357	6440	4094	4623	7172	2115	2504	2524	2139	2633	1986	1259
bta-miR-23b-3p	2002	3118	2743	2548	3750	1312	920	1151	894	1166	844	584
bta-miR-23b-5p	0	0	1	1	3	1	0	1	2	0	0	3
bta-miR-24	7	5	12	4	4	6	5	7	2	4	2	3
bta-miR-24-3p	2023	4240	2056	2777	4398	1678	1535	1510	1039	2024	1221	933
bta-miR-2400	7	11	10	14	17	5	8	11	8	4	9	1
bta-miR-2401	0	0	0	0	0	0	1	0	0	0	0	0
bta-miR-2402	0	2	0	0	0	0	0	0	0	0	0	0
bta-miR-2403	23	22	9	20	22	6	11	4	8	13	8	1
bta-miR-2404	30	9	10	14	8	11	1	0	0	1	1	1
bta-miR-2405	0	0	0	0	0	0	0	0	0	0	0	0
bta-miR-2406	0	0	0	0	0	0	0	0	0	0	0	0
bta-miR-2407	0	0	0	0	1	0	0	0	0	0	1	0
bta-miR-2408	0	0	0	1	0	0	0	0	1	0	0	0
bta-miR-2409	1	0	0	2	2	1	0	2	1	0	0	0
bta-miR-2410	4	1	0	3	3	0	4	0	0	0	1	1
bta-miR-2411-3p	91	48	46	75	43	67	9	5	1	8	6	3
bta-miR-2411-5p	27	47	34	43	51	27	12	24	14	26	15	6
bta-miR-2412	0	0	0	0	0	0	0	0	0	0	0	0
bta-miR-2413	0	0	0	0	0	0	0	0	0	0	0	0
bta-miR-2414	0	0	0	0	0	0	0	0	0	0	0	0
bta-miR-2415-3p	5	17	5	12	7	3	2	2	0	1	1	1
bta-miR-2415-5p	0	0	0	0	0	0	0	0	0	0	0	0
bta-miR-2416	0	0	0	0	0	0	0	0	0	0	0	0
bta-miR-2417	0	0	0	0	0	0	0	0	0	0	0	0
bta-miR-2418	0	0	0	0	0	0	0	0	0	0	0	0
bta-miR-2419-3p	11	20	8	5	15	4	8	4	2	2	3	4
bta-miR-2419-5p	1572	1773	1141	931	785	526	427	648	216	586	346	141
bta-miR-2420	0	0	0	0	0	0	0	0	0	0	0	0
bta-miR-2421	0	0	0	0	0	0	0	0	0	0	0	0
bta-miR-2422	0	0	0	0	0	0	0	0	0	0	0	0
bta-miR-2423	0	0	0	0	0	0	0	0	0	0	0	0
bta-miR-2424	87	180	71	60	87	52	29	30	9	27	16	11
bta-miR-2425-3p	0	1	0	4	0	2	0	0	0	0	0	0
bta-miR-2425-5p	2	1	0	3	0	0	1	0	0	0	0	1
bta-miR-2426	0	0	0	0	2	0	0	0	0	1	0	1
bta-miR-2427	8	1	2	6	3	7	0	0	0	0	0	1
bta-miR-2428	0	0	0	0	0	0	0	0	0	1	0	0
bta-miR-2429	0	0	0	0	0	0	0	0	0	0	0	0
bta-miR-2430	0	0	0	0	0	0	0	0	0	0	0	0
bta-miR-2431-3p	1	1	0	2	2	0	0	2	2	2	1	0
bta-miR-2431-5p	6	4	2	2	6	3	2	1	0	0	2	0
bta-miR-2432	3	0	1	1	0	0	0	0	0	1	0	0
bta-miR-2433	0	0	0	0	0	0	0	0	0	0	0	0
bta-miR-2434	0	0	0	0	0	0	0	0	0	0	0	0
bta-miR-2435	7	10	9	14	8	3	3	4	4	4	2	3
bta-miR-2436-3p	1	0	0	1	0	0	0	0	0	0	1	0
bta-miR-2436-5p	0	0	0	0	0	0	0	0	0	0	0	0
bta-miR-2437	0	0	0	0	0	0	0	0	0	0	0	0
bta-miR-2438	0	0	0	0	0	0	0	0	0	0	0	0
bta-miR-2439-3p	0	0	0	0	0	0	0	0	0	0	0	0
bta-miR-2439-5p	0	0	0	2	0	0	0	0	0	0	0	0
bta-miR-2440	27	15	6	8	15	9	0	0	1	1	2	0
bta-miR-2441	1	1	0	0	1	0	0	0	0	0	1	0
bta-miR-2442	0	0	0	0	0	0	0	0	0	0	0	0
bta-miR-2443	7	12	12	6	5	3	3	2	4	2	1	1
bta-miR-2444	0	0	0	0	0	0	0	0	0	0	0	0
bta-miR-2446	2	8	0	3	6	2	1	0	0	2	0	0
bta-miR-2447	8	12	4	6	10	2	5	4	4	3	1	4
bta-miR-2448-3p	4	1	0	1	1	3	7	0	2	4	1	0
bta-miR-2448-5p	7	6	0	0	4	2	1	0	0	0	0	0
bta-miR-2449	0	1	0	1	1	0	0	0	0	0	0	0
bta-miR-2450a	1	1	0	3	7	1	3	0	1	0	0	2
bta-miR-2450b	0	0	0	0	0	0	0	0	0	0	0	0
bta-miR-2450c	0	0	0	0	0	0	0	0	0	0	1	0
bta-miR-2450d	0	0	0	0	0	0	0	0	0	0	0	0
bta-miR-2451	1	0	0	0	0	0	0	0	0	0	0	0
bta-miR-2452	0	0	0	0	0	0	0	0	0	0	0	0
bta-miR-2453	0	0	0	0	0	0	1	0	0	0	0	0
bta-miR-2454-3p	0	0	5	2	1	0	2	1	0	1	0	0
bta-miR-2454-5p	1	0	0	2	1	0	1	2	0	0	0	0
bta-miR-2455	0	0	0	0	0	0	0	0	0	0	0	0
bta-miR-2456	0	0	0	0	0	0	0	0	0	0	0	0
bta-miR-2457	19	47	13	24	33	10	8	3	2	7	3	4
bta-miR-2458	0	0	0	0	0	0	0	0	0	0	0	0
bta-miR-2459	0	0	0	0	0	0	0	0	0	0	0	0
bta-miR-2460	1	0	0	0	1	3	0	0	0	1	0	0
bta-miR-2461-3p	0	3	1	5	7	1	3	2	1	2	8	1
bta-miR-2461-5p	0	0	0	0	0	0	0	0	0	0	0	0
bta-miR-2462	0	0	0	0	0	0	0	0	0	0	0	0
bta-miR-2463	5	2	1	0	0	1	0	1	0	0	0	0
bta-miR-2464-3p	0	0	0	0	0	0	0	0	0	0	0	0
bta-miR-2464-5p	0	0	2	1	1	0	0	0	0	0	0	0
bta-miR-2465	1	6	4	2	4	0	0	1	0	1	0	0
bta-miR-2466-3p	0	0	0	0	0	0	0	0	0	0	0	0
bta-miR-2466-5p	0	0	0	0	0	0	0	0	0	0	0	0
bta-miR-2467-3p	0	0	0	0	0	0	0	0	0	0	0	0
bta-miR-2467-5p	0	0	0	0	0	0	0	0	0	0	0	0
bta-miR-2468	17	55	5	26	37	15	9	6	1	11	5	1
bta-miR-2469	0	0	0	0	3	1	0	0	0	2	0	0
bta-miR-2470	0	0	0	0	0	0	0	0	0	0	0	0
bta-miR-2471-3p	0	0	0	0	0	0	0	0	0	0	0	0
bta-miR-2471-5p	0	0	0	0	0	0	0	0	0	0	0	0
bta-miR-2472	0	0	0	0	0	0	0	0	0	0	0	0
bta-miR-2473	0	0	0	0	0	0	0	0	0	0	0	0
bta-miR-2474	0	1	0	2	1	2	0	0	0	0	0	0
bta-miR-2475	0	1	0	1	0	0	1	1	0	0	0	0
bta-miR-2477	0	0	0	0	0	0	0	0	0	0	0	0
bta-miR-2478	107	109	202	94	74	46	28	35	23	38	16	17
bta-miR-2479	0	0	0	0	0	0	0	0	0	0	0	0
bta-miR-2480	0	0	0	0	0	0	0	0	0	0	0	0
bta-miR-2481	0	1	0	0	1	0	0	0	0	0	0	0
bta-miR-2482	0	0	0	0	0	0	0	0	0	0	0	0
bta-miR-2483-3p	1	0	0	1	0	2	0	0	0	0	0	0
bta-miR-2483-5p	0	2	1	0	1	0	0	0	0	0	0	0
bta-miR-2484	49	57	38	59	52	48	52	14	6	10	5	16
bta-miR-2485	0	0	0	0	0	0	0	0	0	0	0	0
bta-miR-2486-3p	0	0	0	0	0	0	0	0	0	0	0	0
bta-miR-2486-5p	0	0	0	0	0	0	0	0	0	0	0	0
bta-miR-2488	0	0	0	0	0	0	0	0	0	0	0	0
bta-miR-2489	0	0	0	0	0	0	0	0	0	0	0	0
bta-miR-25	51768	87777	25226	58796	64938	25516	11989	15342	7090	20572	8475	6435
bta-miR-26a	251403	459337	147793	205424	241800	85154	21724	31983	11826	48387	12733	10373
bta-miR-26b	68307	128806	32417	58516	75935	23541	6060	11345	3415	18346	5558	2934
bta-miR-26c	0	0	0	0	0	0	0	0	0	0	0	0
bta-miR-27a-3p	17636	26254	13564	17617	26243	9661	4798	6217	2219	5251	2607	2044
bta-miR-27a-5p	143	240	95	204	250	50	46	48	31	64	35	21
bta-miR-27b	84938	126975	115377	88721	120044	72175	40483	64779	37256	68675	31249	24497
bta-miR-28	828	1339	943	979	1050	546	239	364	130	419	194	111
bta-miR-2881	0	0	0	0	0	0	0	0	0	0	0	0
bta-miR-2882	0	0	0	0	0	0	0	0	0	0	0	0
bta-miR-2883	0	0	0	0	0	0	0	0	0	0	0	0
bta-miR-2885	438	127	241	182	146	330	64	98	60	71	126	113
bta-miR-2886	0	0	0	0	0	0	0	0	0	0	0	0
bta-miR-2887	5176	1042	2587	2530	1474	5201	1597	1045	952	827	1880	2212
bta-miR-2888	0	0	0	0	0	0	0	0	0	0	0	0
bta-miR-2889	0	0	0	0	0	0	0	0	0	0	0	0
bta-miR-2890	0	0	0	0	0	0	0	0	0	0	0	0
bta-miR-2891	0	0	0	0	0	0	0	0	0	0	0	0
bta-miR-2892	0	0	0	0	0	0	0	0	0	0	0	0
bta-miR-2893	0	0	0	0	0	0	0	0	0	0	0	0
bta-miR-2894	0	0	0	0	0	0	0	0	0	0	0	0
bta-miR-2895	0	0	0	0	0	0	0	0	0	0	0	0
bta-miR-2896	0	0	0	0	0	0	0	0	0	0	0	0
bta-miR-2897	0	0	0	0	0	0	0	0	0	0	0	0
bta-miR-2898	0	0	0	0	0	0	0	0	0	0	0	0
bta-miR-2899	0	0	0	0	0	0	0	0	0	0	0	0
bta-miR-2900	0	0	0	0	0	0	0	0	0	0	0	0
bta-miR-2901	0	0	0	0	0	0	0	0	0	0	0	0
bta-miR-2902	0	0	0	0	0	0	0	0	0	0	0	0
bta-miR-2903	4	4	8	5	6	2	2	4	5	6	3	1
bta-miR-2904	1165	300	731	366	322	670	146	102	66	102	122	269
bta-miR-2917	0	0	0	0	0	0	0	0	0	0	0	0
bta-miR-2957	0	0	0	1	0	0	0	0	0	0	0	0
bta-miR-296-3p	139	264	147	375	254	156	149	127	120	130	127	113
bta-miR-296-5p	17	19	21	11	14	8	13	15	14	11	15	7
bta-miR-299	0	0	0	0	0	0	0	0	0	0	0	0
bta-miR-29a	2208	3437	2767	2441	3881	1828	1538	1864	1220	2205	854	814
bta-miR-29b	212	283	278	198	319	136	143	137	121	136	87	71
bta-miR-29c	2376	2267	2315	1758	3063	1422	1687	1946	1426	2627	1052	824
bta-miR-29d-3p	3	4	2	1	3	3	0	3	0	8	0	0
bta-miR-29d-5p	92	151	161	117	217	154	250	223	183	265	249	126
bta-miR-29e	2	0	1	0	0	0	0	1	0	2	0	0
bta-miR-301a	2675	5263	1093	2916	2739	785	454	577	90	1014	189	124
bta-miR-301b	31	69	17	42	48	16	5	7	5	10	2	0
bta-miR-302a	0	0	0	0	0	0	0	0	0	0	0	0
bta-miR-302b	0	0	0	0	0	0	0	0	0	0	0	0
bta-miR-302c	0	0	0	0	0	0	0	0	0	0	0	0
bta-miR-302d	0	0	0	0	0	0	0	0	0	0	0	0
bta-miR-3064	0	1	3	5	3	2	3	3	2	3	6	0
bta-miR-30a-5p	276112	433253	347990	306598	414484	280018	260065	448807	263071	578895	297252	171990
bta-miR-30b-3p	1	15	10	14	21	8	9	5	4	6	2	2
bta-miR-30b-5p	4037	4699	5886	3043	4749	2430	1662	2998	1363	3160	1221	774
bta-miR-30c	2804	4137	2016	2227	2817	1311	494	1018	313	912	360	329
bta-miR-30d	34167	48759	24322	29107	39546	15615	17077	21379	11953	30433	14725	8241
bta-miR-30e-5p	20235	35320	11914	18719	27202	9963	9233	12943	6789	19296	7339	4397
bta-miR-30f	1118	1612	2122	1028	1610	1137	541	1273	496	1144	697	551
bta-miR-31	72	83	157	127	124	74	160	172	155	191	163	128
bta-miR-3120	0	0	0	0	0	0	0	0	0	0	0	0
bta-miR-3141	0	0	1	1	0	0	2	0	0	2	0	1
bta-miR-3154	0	0	0	0	0	0	0	0	0	0	0	0
bta-miR-32	1309	1904	552	1070	1629	710	186	455	130	630	114	78
bta-miR-320a	5330	7043	8895	6940	9294	6368	10794	11540	17018	12102	16599	10919
bta-miR-320b	1	3	2	0	6	3	3	1	3	0	0	1
bta-miR-323	0	0	2	0	2	0	0	1	1	0	0	2
bta-miR-324	58	114	106	103	116	36	47	39	19	39	37	22
bta-miR-326	1140	754	996	1052	1216	804	1172	1243	572	306	772	444
bta-miR-328	65	53	80	49	86	41	59	59	36	22	31	36
bta-miR-329a	0	0	0	0	0	0	0	0	0	0	0	0
bta-miR-329b	0	0	0	0	0	0	0	0	0	0	0	0
bta-miR-330	4	12	4	9	9	2	1	5	3	4	5	1
bta-miR-331-3p	1042	882	902	899	1123	537	273	447	163	174	213	109
bta-miR-331-5p	39	46	19	29	46	21	29	19	24	24	16	11
bta-miR-335	5	7	9	4	13	2	1	17	9	9	7	7
bta-miR-338	1302	1999	441	1114	1664	345	324	293	51	310	193	86
bta-miR-339a	2516	3699	4008	2612	3549	1906	3347	3617	2744	2207	2573	2139
bta-miR-339b	1929	2824	3244	1932	2839	1544	2919	3098	2420	1910	2347	1863
bta-miR-33a	275	359	190	199	311	129	113	85	59	40	77	41
bta-miR-33b	328	430	520	309	507	248	295	310	207	135	302	244
bta-miR-340	47	84	81	48	55	36	8	11	19	11	11	14
bta-miR-342	582	946	597	646	963	439	377	427	383	349	281	405
bta-miR-3431	15	27	28	23	34	15	8	6	6	10	5	6
bta-miR-3432a	96	145	83	147	167	88	62	85	45	77	26	29
bta-miR-3432b	12	14	6	15	16	13	7	4	7	10	1	4
bta-miR-345-3p	579	701	498	595	827	347	632	718	611	506	586	428
bta-miR-345-5p	143	249	194	169	263	99	303	268	327	212	312	219
bta-miR-346	1	0	0	0	0	0	1	0	0	1	0	0
bta-miR-34a	114	210	316	190	350	153	236	204	253	267	217	221
bta-miR-34b	2	2	4	2	3	2	2	1	0	0	0	1
bta-miR-34c	5	17	10	12	20	13	6	7	9	8	7	5
bta-miR-3533	8	7	3	9	9	12	2	1	0	0	3	1
bta-miR-3578	0	0	0	0	0	0	0	0	0	0	0	0
bta-miR-3596	0	0	0	0	0	0	0	0	0	0	0	0
bta-miR-3600	0	0	0	0	0	0	0	0	0	0	0	0
bta-miR-3601	0	0	0	0	0	0	0	0	0	0	0	0
bta-miR-3602	0	0	0	0	0	0	0	0	0	0	0	0
bta-miR-3604	0	0	0	0	1	0	0	0	0	0	0	0
bta-miR-361	746	1304	283	757	1138	269	129	226	55	292	87	64
bta-miR-3613a	9	28	26	20	33	20	22	19	12	8	8	8
bta-miR-3613b	0	0	0	0	0	0	0	0	0	0	0	0
bta-miR-362-3p	27	56	129	38	106	30	99	125	211	136	125	96
bta-miR-362-5p	39	51	51	48	73	24	35	36	60	46	50	45
bta-miR-363	1152	1813	590	845	1249	571	577	594	425	467	391	305
bta-miR-365-3p	53	83	55	54	79	25	12	41	12	45	11	5
bta-miR-365-5p	0	1	0	1	0	0	0	0	0	0	0	0
bta-miR-3660	0	0	0	0	0	0	0	0	0	0	0	0
bta-miR-367	0	0	0	0	1	0	0	0	0	0	0	0
bta-miR-369-3p	0	6	6	0	3	1	2	5	3	1	1	0
bta-miR-369-5p	0	0	2	0	0	2	0	0	0	2	0	0
bta-miR-370	0	0	0	0	0	0	1	0	0	0	0	0
bta-miR-371	0	0	0	0	0	0	0	0	0	0	0	0
bta-miR-374a	336	457	115	233	324	145	36	51	11	109	12	17
bta-miR-374b	244	395	104	204	409	122	45	122	19	207	39	45
bta-miR-375	14829	13743	18570	11357	10826	10027	11922	13771	10271	14365	10599	8462
bta-miR-376a	0	0	0	0	0	0	0	0	0	0	0	0
bta-miR-376b	0	0	0	0	0	2	0	0	0	1	0	1
bta-miR-376c	0	0	1	0	0	0	0	0	0	0	0	0
bta-miR-376d	0	0	0	0	0	0	0	0	0	0	0	0
bta-miR-376e	0	0	0	0	2	0	0	0	0	0	0	0
bta-miR-377	0	0	0	0	0	0	0	0	0	0	0	0
bta-miR-378	14895	19736	12291	23457	33278	9911	23549	19969	15573	17927	16677	14574
bta-miR-378b	177	276	139	279	404	117	207	198	100	128	111	114
bta-miR-378c	733	1029	735	1012	1496	462	1125	1002	1077	1010	1143	837
bta-miR-378d	57	60	60	85	121	24	85	64	69	70	60	64
bta-miR-379	0	0	0	0	0	0	0	3	0	1	0	0
bta-miR-380-3p	0	1	2	2	4	0	1	2	0	4	0	1
bta-miR-380-5p	0	0	0	0	0	0	0	0	0	0	0	0
bta-miR-381	6	9	6	9	6	13	4	6	1	8	4	1
bta-miR-382	1	0	2	3	1	2	3	5	2	2	5	4
bta-miR-383	0	0	0	0	1	0	0	1	0	0	0	0
bta-miR-3956	0	0	0	0	0	0	0	0	1	1	0	0
bta-miR-3957	0	0	0	0	0	0	0	0	0	0	0	0
bta-miR-409a	0	0	0	0	0	0	0	0	0	0	0	0
bta-miR-409b	0	0	0	0	0	0	0	0	0	0	0	0
bta-miR-410	5	2	3	7	5	4	2	6	5	11	3	0
bta-miR-411a	22	35	29	46	25	25	2	14	2	33	7	0
bta-miR-411b	0	0	0	0	0	0	0	0	0	0	0	0
bta-miR-411c-3p	0	0	0	0	0	0	0	0	0	0	0	0
bta-miR-411c-5p	1	1	1	0	1	0	0	0	2	0	0	0
bta-miR-412	0	0	0	0	0	0	1	0	0	0	0	0
bta-miR-421	1319	1959	811	1173	1471	572	177	372	192	576	189	142
bta-miR-423-3p	3437	4228	3811	3616	4071	1876	1707	2122	1532	1520	1774	1226
bta-miR-423-5p	9355	13820	9654	12183	14977	6695	8508	9979	9048	10523	10744	5462
bta-miR-424-3p	0	6	7	4	14	5	4	4	1	3	2	1
bta-miR-424-5p	23	50	54	77	71	17	14	63	19	49	20	13
bta-miR-425-3p	91	173	79	78	158	72	53	59	41	58	45	42
bta-miR-425-5p	3114	4622	1479	2589	3243	929	775	805	291	902	545	342
bta-miR-4286	40	60	75	64	71	35	67	74	65	53	43	51
bta-miR-429	973	1232	840	1033	1496	617	252	629	124	825	236	132
bta-miR-431	0	0	0	0	0	0	0	0	0	0	0	0
bta-miR-432	0	0	1	1	3	1	2	2	1	4	3	1
bta-miR-433	0	0	0	0	0	0	0	0	0	0	0	0
bta-miR-4444	0	0	0	0	0	0	0	0	0	0	0	0
bta-miR-4449	35	23	14	19	15	31	0	3	1	2	0	1
bta-miR-448	0	0	0	0	0	0	0	0	0	0	0	0
bta-miR-449a	12	41	19	30	34	19	0	3	1	6	2	0
bta-miR-449b	0	2	0	1	0	0	0	0	1	0	0	1
bta-miR-449c	0	1	0	0	0	1	0	0	0	0	0	0
bta-miR-449d	0	0	0	0	0	0	1	0	0	0	0	0
bta-miR-450a	20	48	37	51	43	20	16	36	12	16	8	6
bta-miR-450b	91	154	83	160	125	30	20	56	13	30	9	18
bta-miR-451	77	2277	16	261	794	133	46	581	123	47	172	131
bta-miR-452	2	3	3	4	8	2	2	1	3	1	0	2
bta-miR-4523	0	2	2	0	5	0	2	1	0	4	3	1
bta-miR-453	0	0	0	0	0	0	0	0	0	0	0	0
bta-miR-454	184	405	31	163	255	44	8	30	5	33	5	2
bta-miR-455-3p	9	4	2	5	12	3	2	1	4	2	0	6
bta-miR-455-5p	12	9	17	24	24	14	9	10	3	14	8	7
bta-miR-4657	2	0	0	1	1	0	0	0	0	0	0	0
bta-miR-4680	0	0	2	0	1	0	0	0	0	0	0	0
bta-miR-483	0	0	0	0	0	0	0	0	0	0	0	0
bta-miR-484	662	834	656	590	1011	346	271	350	114	267	195	95
bta-miR-485	0	0	0	0	0	0	0	0	0	0	0	0
bta-miR-486	448	11373	250	994	2358	584	139	1191	198	452	426	336
bta-miR-487a	0	0	0	0	0	0	0	0	0	0	0	0
bta-miR-487b	0	4	1	3	2	1	0	2	0	1	0	0
bta-miR-488	0	0	0	0	0	0	0	0	0	0	0	0
bta-miR-489	0	0	0	0	0	0	0	0	0	0	0	0
bta-miR-490	4	7	8	2	16	1	4	17	11	11	6	7
bta-miR-491	28	24	17	23	20	18	17	23	12	23	27	27
bta-miR-493	0	0	0	0	1	2	0	1	0	1	1	1
bta-miR-494	1	0	0	0	0	0	0	1	0	0	1	0
bta-miR-495	0	0	1	0	0	0	0	1	0	0	0	0
bta-miR-496	0	0	0	0	0	0	0	0	0	0	0	0
bta-miR-497	4	12	33	19	15	13	5	14	10	3	6	2
bta-miR-499	10	18	17	22	29	17	10	10	7	23	8	6
bta-miR-500	26	38	29	28	58	12	26	26	21	39	23	17
bta-miR-502a	52	68	82	52	78	40	74	83	109	99	99	55
bta-miR-502b	273	426	102	317	295	155	61	77	33	93	61	41
bta-miR-503-3p	0	2	1	1	2	2	0	1	1	1	0	2
bta-miR-503-5p	0	0	0	0	1	0	0	0	0	0	0	2
bta-miR-504	9	24	24	20	26	15	8	7	11	15	12	10
bta-miR-505	145	176	110	115	167	102	69	82	38	46	49	44
bta-miR-532	7106	10735	5316	9025	11139	4638	3228	4547	2771	5868	3049	2065
bta-miR-539	0	0	0	0	0	0	0	0	0	0	0	0
bta-miR-541	0	0	0	0	0	0	0	0	0	0	0	0
bta-miR-542-5p	0	6	2	5	8	3	3	6	6	5	3	1
bta-miR-543	0	0	0	0	0	0	0	0	0	0	0	0
bta-miR-544a	0	0	0	0	0	0	0	0	0	0	0	0
bta-miR-544b	0	0	0	0	0	0	0	0	0	0	0	0
bta-miR-545-3p	22	32	20	17	24	12	3	12	4	4	4	2
bta-miR-545-5p	21	45	23	33	55	16	26	28	25	32	24	19
bta-miR-551a	0	0	0	0	0	0	0	0	0	0	0	0
bta-miR-551b	0	0	4	0	0	0	0	0	1	0	0	0
bta-miR-562	0	0	0	0	0	0	0	0	0	0	0	0
bta-miR-568	0	0	0	0	0	0	0	0	0	0	0	0
bta-miR-574	423	800	387	995	1304	613	252	408	283	583	271	319
bta-miR-582	41	118	19	65	96	29	14	19	5	27	6	6
bta-miR-584	0	0	0	0	0	0	0	0	0	0	0	0
bta-miR-592	1	2	0	0	2	0	0	0	1	0	0	0
bta-miR-599	0	0	0	0	0	0	0	0	0	0	0	0
bta-miR-6119-3p	49	74	48	48	62	28	16	32	9	17	7	6
bta-miR-6119-5p	4708	6807	3655	5541	6334	2411	2354	2555	2226	3205	2291	1880
bta-miR-6120-3p	229	345	75	286	257	132	59	71	34	90	28	29
bta-miR-6120-5p	0	0	1	0	1	0	0	0	0	0	0	0
bta-miR-6121-3p	1	2	1	2	1	3	0	0	0	0	0	0
bta-miR-6121-5p	0	0	0	0	0	0	0	0	0	0	0	0
bta-miR-6122-3p	0	0	0	0	3	0	0	0	0	0	0	0
bta-miR-6122-5p	0	0	0	0	0	0	0	0	0	0	0	0
bta-miR-6123	75	113	53	75	111	30	22	34	18	26	30	15
bta-miR-615	1	0	0	0	0	0	1	0	1	0	0	0
bta-miR-628	44	78	32	37	55	19	9	11	1	14	3	1
bta-miR-631	0	0	0	0	0	0	0	0	0	0	0	0
bta-miR-6516	28	27	41	13	32	17	20	14	10	13	14	3
bta-miR-6517	28	30	31	38	28	23	7	13	9	4	12	9
bta-miR-6518	2	2	2	5	1	2	3	2	0	3	0	0
bta-miR-6519	0	0	0	0	0	0	0	0	0	0	0	0
bta-miR-652	3877	7731	1664	3435	5142	1440	1227	1496	925	1681	1265	726
bta-miR-6520	29	39	5	34	28	16	6	11	7	17	10	5
bta-miR-6521	0	0	0	0	0	0	0	0	0	0	0	1
bta-miR-6522	463	360	448	255	404	241	360	352	313	351	213	185
bta-miR-6523a	24	58	18	26	39	16	13	11	11	24	10	12
bta-miR-6523b	0	0	0	0	0	0	0	0	0	0	0	0
bta-miR-6524	323	564	685	443	651	309	213	398	257	518	173	176
bta-miR-6525	5	1	8	2	11	1	7	9	4	4	7	9
bta-miR-6526	2	10	2	2	3	1	1	2	0	0	1	0
bta-miR-6527	2	4	0	5	7	1	0	0	1	2	1	1
bta-miR-6528	0	0	0	0	0	0	0	0	0	0	0	0
bta-miR-6529a	798	1270	534	857	1217	351	480	505	317	550	325	267
bta-miR-6529b	0	0	0	0	0	0	0	0	0	0	0	0
bta-miR-653	0	0	0	0	1	0	0	0	0	0	0	0
bta-miR-6530	0	0	0	0	1	0	0	0	0	0	0	0
bta-miR-6531	0	3	0	0	0	1	1	1	0	2	0	0
bta-miR-6532	0	0	0	0	0	1	0	0	0	0	2	0
bta-miR-6533	0	0	1	0	0	0	0	0	0	0	0	0
bta-miR-6534	0	2	0	0	0	0	0	0	1	0	0	1
bta-miR-6535	0	5	2	0	2	0	1	1	1	0	1	0
bta-miR-6536	1	10	1	10	14	0	1	1	0	3	0	2
bta-miR-654	0	0	0	0	0	0	0	0	0	0	0	0
bta-miR-655	1	0	0	1	2	0	0	0	0	0	0	0
bta-miR-656	0	0	0	0	0	0	0	0	0	0	0	0
bta-miR-658	0	0	0	0	0	0	0	0	0	0	0	0
bta-miR-660	32104	46563	17872	30510	35732	18292	8651	17295	8057	22060	9351	5257
bta-miR-664a	0	0	0	1	0	0	0	0	0	0	0	0
bta-miR-664b	99	127	74	83	128	77	38	85	31	86	26	29
bta-miR-665	0	2	1	0	2	3	1	0	2	1	0	1
bta-miR-669	0	0	0	0	0	0	0	0	0	0	0	0
bta-miR-670	0	0	0	0	0	0	0	0	0	0	0	0
bta-miR-671	6	12	12	2	7	7	17	6	10	4	8	10
bta-miR-677	7	11	7	6	5	6	1	2	2	2	0	1
bta-miR-7	7	24	3	7	11	4	2	1	0	3	0	1
bta-miR-708	10	4	6	4	8	10	4	4	2	6	1	2
bta-miR-744	330	579	208	405	344	172	106	132	44	133	67	45
bta-miR-758	0	0	0	0	0	0	0	0	0	0	1	0
bta-miR-759	0	0	0	0	0	0	0	0	0	0	0	0
bta-miR-760-3p	24	16	34	42	61	19	41	39	35	24	33	43
bta-miR-760-5p	0	3	1	1	1	2	1	0	0	1	1	1
bta-miR-761	0	0	0	0	0	0	0	0	0	0	0	0
bta-miR-763	0	0	0	0	0	0	0	0	0	0	0	0
bta-miR-764	0	0	0	0	0	0	0	0	0	0	0	0
bta-miR-767	0	0	0	0	1	0	0	0	0	0	0	0
bta-miR-769	2004	3669	1310	2484	2973	978	1314	1316	676	1392	1134	856
bta-miR-7691	0	0	0	0	0	0	0	0	0	0	0	0
bta-miR-7857	6	10	9	5	13	4	0	9	1	6	3	4
bta-miR-7858	0	0	3	1	0	0	3	2	0	0	0	1
bta-miR-7859	3	9	9	1	4	1	2	6	1	1	5	3
bta-miR-7860	0	2	0	0	4	0	1	0	0	1	0	0
bta-miR-7861	5	2	11	10	5	2	1	5	3	4	3	1
bta-miR-7862	0	0	0	0	1	1	0	0	0	0	0	0
bta-miR-7863	1	1	0	1	0	0	0	0	0	2	2	2
bta-miR-7864	0	0	0	0	0	0	0	1	0	3	0	0
bta-miR-7865	0	0	0	0	0	1	0	0	0	0	0	0
bta-miR-8550	0	0	0	1	1	0	0	0	0	0	0	0
bta-miR-873	0	0	0	0	0	0	0	0	0	0	0	0
bta-miR-874	90	104	61	169	151	64	72	50	56	64	43	55
bta-miR-875	0	0	0	0	0	0	0	0	0	0	0	0
bta-miR-876	0	0	0	0	0	0	0	0	0	0	0	0
bta-miR-877	106	43	91	87	132	127	95	154	104	28	116	53
bta-miR-885	139	81	222	83	144	125	410	366	803	207	352	354
bta-miR-9-3p	1	0	0	0	0	0	0	0	0	2	0	0
bta-miR-9-5p	29	56	66	49	55	28	9	23	11	26	9	4
bta-miR-92a	64396	102805	20686	55605	66100	27778	12894	24339	10607	28268	11929	5510
bta-miR-92b	520	887	260	589	721	333	84	187	63	254	81	35
bta-miR-93	14696	26803	6359	13796	16884	5181	1736	2747	611	3895	1127	857
bta-miR-935	41	83	16	55	55	19	8	7	0	14	3	1
bta-miR-940	1	0	0	0	0	0	0	0	0	0	0	0
bta-miR-95	0	1	0	1	0	2	0	1	0	0	0	0
bta-miR-96	38	51	84	45	68	24	30	37	40	31	21	24
bta-miR-98	13947	26858	7371	17591	21629	9025	2198	4160	1172	6399	1251	997
bta-miR-99a-3p	160	221	282	161	244	130	121	228	128	228	139	82
bta-miR-99a-5p	1148	1732	2396	1564	2225	1280	1498	1398	1697	2157	1539	1108
bta-miR-99b	267	348	528	332	496	180	353	301	319	464	239	218
SUM	2994865	4444727	2610579	3070634	3786820	1835011	1312030	1902205	1235197	2274278	1197602	762399
